# Supplementary material for: 2-year results of middle-aged patients with two-compartment cartilage lesions in one knee treated with two patient specific metal implants
Source: J Exp Orthop. 2023 Sep 14;10:92. doi: 10.1186/s40634-023-00648-2 (PMC10501106; doi:10.1186/s40634-023-00648-2)
Supplement: Supplementary file 1 — Additional file 1. [file 40634_2023_648_MOESM1_ESM.xlsx]

## Sheet: Tabelle1
	VAS				KOOS5				Pain				Symptoms				ADL				Sports				QoL				Age	BMI
Pat.	Baseline	Month 3	Month 12	Month 24	Baseline	Month 3	Month 12	Month 24	Baseline	Month 3	Month 12	Month 24	Baseline	Month 3	Month 12	Month 24	Baseline	Month 3	Month 12	Month 24	Baseline	Month 3	Month 12	Month 24	Baseline	Month 3	Month 12	Month 24
No. 1	74	38	4		20.41	47.49	85.36		19.44	55.56	91.67		35.7143	50	82.1429		26.47	54.41	92.65		0	30	75		31.25	31.25	87.5		50	29.2273
No. 2	62	62	31		34.01	50.12	62.06		44.44	58.33	58.33		60.7143	57.1429	67.8571		30.88	50	72.06		0	35	50		12.5	43.75	43.75		50	21.847
No. 3	75	17.7	11.5	9	41.36	77.76	85.6	58.13	41.67	77.78	86.11	61.11	46.4286	78.5714	85.7143	71.4286	57.35	89.71	95.59	75	20	65	75	25	37.5	62.5	75	37.5	52	28.06
No. 4	68.8	17.7	9.4	9	40.87	75.73	82.7	86.74	44.44	83.33	91.67	97.22	67.8571	89.2857	75	78.5714	41.18	85.29	94.12	91.18	10	45	70	80	37.5	75	75	81.25	46	23.8367
No. 5	75	51	4.2	5	41.89	66.52	89.49	91.94	41.67	61.11	91.67	97.22	50	71.4286	85.7143	96.4286	55.88	73.53	95.59	94.12	20	60	85	80	37.5	68.75	87.5	81.25	44	27.852
No. 6	38	9	11	7	25.02	39.54		72.01	33.33	52.78	63.89	69.44	25	32.1429	67.8571	82.1429	36.76	63.24	66.18	76.47	5	10		60	25	43.75		68.75	51	27.4725
No. 7	86	11	7	0	35.72	66.65	86.95	97.86	33.33	66.67	94.44	100	60.7143	67.8571	85.7143	96.4286	33.82	72.06	92.65	100	15	60	75	95	6.25	62.5	75	75	56	34.2936
No. 8	71	60	16		34.66	53.82	64.68		47.22	58.33	75		21.4286	39.2857	42.8571		50	67.65	80.88		20	50	60		25	37.5	37.5		53	26.5832
No. 9		72	36		17.4	10.48	30.48		16.67	19.44	33.33		25	10.7143	28.5714		27.94	11.76	50		0	0	10		0	0	12.5		40
No. 10	63	15	19	9	23.49	53.21	45.12	60.74	27.78	63.89	50	72.22	25	60.7143	39.2857	64.2857	41.18	63.24	66.18	76.47	0	25	25	30	18.75	43.75	43.75	56.25	52	27.7744
No. 11	71	83	2	78	39.63	50.54	55.05		50	50	58.33	50	50	57.1429	57.1429	71.4286	48.53	50	64.71	51.47	10	45	40		18.75	12.5	25		64	24.6559
No. 12	68	35	52	50	26.82	19.64	27.38	26.81	33.33	13.89	30.56	33.33	35.7143	21.4286	35.7143	32.1429	38.24	38.24	38.24	36.76	0	5	5	5	12.5	37.5	18.75	25	48	29.7609
No. 13	35	32	16		61.45	79.49	82.9		75	80.56	91.67		67.8571	78.5714	67.8571		77.94	83.82	97.06		25	75	75		37.5	50	75		57	22.2656
No. 14	61	14	35		56.57	72.77	71.5		63.89	83.33	69.44		78.5714	82.1429	82.1429		58.82	70.59	79.41		25	55	55		31.25	56.25	43.75		61	22.5827
No. 15	70	12	19	28	28.73	43.27	52.08	56.12	25	47.22	55.56	65.63	42.8571	71.4286	60.7143	78.5714	47.06	54.41	72.06	60.29	0	0	20	20	12.5	25	31.25	12.5	47	29.0657
No. 16	84		59	48	31.1	59.57	55.41	66.12	38.89	66.67	55.56	63.89	42.8571	60.7143	67.8571	75	42.65	80.88	63.24	70.59	0	30	35	55	25	43.75	37.5	37.5	64	33.305
No. 17	69	48	59		44.63	46.67	57.02		50	55.56	66.67		50	46.4286	46.4286		48.53	64.71	75		30	20	40		43.75	31.25	31.25		52	32.5964
No. 18		43	24			51.72			33.33	52.78	41.67		21.4286	50	57.1429		48.53	69.12	61.76			35			12.5	43.75	25		50	23.1084
No. 19	62	58	0		43.82	25.65	93.39		44.44	22.22	97.22		46.4286	32.1429	89.2857		54.41	38.24	97.06		30	10	90		25	12.5	87.5		56	26.1224
No. 20	78	14	5		57.75	74.58	79.55		66.67	75	83.33		42.8571	57.1429	64.2857		76.47	91.18	95.59		45	75	75		31.25	62.5	68.75		65	26.5668
No. 21	60	18	8	2	63.82	74.58	83.24	77.94	69.44	77.78	91.67	86.11	71.4286	71.4286	85.7143	78.5714	79.41	94.12	95.59	97.06	35	55	60	50	25	43.75	62.5	62.5	39	25.4752
No. 22	40	22	46		47.24	48.34	63.82		58.33	55.56	66.67		28.5714	39.2857	57.1429		72.06	73.53	76.47		30	25	55		12.5	12.5	25		49	33.75
No. 23	72	35	15		30.78	35.8	47.25		41.67	22.22	33.33		50	57.1429	57.1429		26.47	33.82	48.53		5	30	50		18.75	6.25	25		63	29.9383
